# Supplementary material for: Hematologists’ barriers and enablers to screening and recruiting patients to a chimeric antigen receptor (CAR) T cell therapy trial: a theory-informed interview study
Source: Trials. 2021 Mar 25;22:230. doi: 10.1186/s13063-021-05121-y (PMC7995587; doi:10.1186/s13063-021-05121-y)
Supplement: Supplementary file 2 — Additional file 2:. Physician belief statements. [file 13063_2021_5121_MOESM2_ESM.xlsx]

## Sheet: Env + Res
TDF Sub Category	Subtheme		Belief Statement Examples	Example Quote	# of participants endorsing belief	Total Instances	Notes
MATERIAL RESOURCES	Institutional Capacity	Few Supports	My institution is not equipped to support a clinical trial without additional supports	R: And it depends obviously on the centre and resources. But, you know, at our centre for most of the major clinical trials that we are a part of we’re usually a part of, you know, large sponsored trials. We don’t have as many investigator initiated studies. - Physician #9	4	5
			My Institution may not be equipped to support a clinical trial without additional supports	And we also need to make sure that we have the infrastructure that the trial needs. So for example some might need lab you know just simple CBC and diff. Other trials may need to do stem cell collection. So those are 2 very, very different things and we want to make sure that we have the resources to meet the needs of the clinical trial. - Physician #1	1	1
			My institution is not equipped to support a safety clinical trial without additional supports	R: Early phase studies here at our centre are harder to conduct because often they often involve more drug level monitoring, more PK studies. Physician #14	1	1
		Few Barriers	Nothing about the set up of the unit influences whether a patient is screened or not.	I: would anything about the physical set up of the unit or the area impact in whether, you know, it makes it easier for you to screen or not? R: Well no, no the screening is well the screening is most often done in the clinic I think and in discussions and behind closed doors. The ward would have to be set up appropriately but it probably is already more or less, yeah. Physician #7	5	7
			My centre has the resources and structures in place to support a trial.	So we don’t hit too many hurdles here ourselves and in general if we think we have a good study that we can recruit patients to they [REB] will support us in making that work. - Physician #12	6	8
		Total			11	22
	Access to Funding	Sites (general study costs)	Funding is important to keep the study open and moving forward.	Particularly with people that are directly involved with the study as to its, you know, feasibility. So as we, so as we, feasible for patients it also has to be economically feasible for our clinical trials unit. So, so one group in the clinical trials group has to be responsible in trying to introduce studies that are not gonna drain the budgets for everybody else. I: Yeah no definitely so fundi…	9	19	to cover blood tests, imaging, biopsies, coordinating with other departments, study related tests and treatments, production of CAR-T cells, physician and medical staff time, hospital beds, REB applications, ICU from unexpected complications
				R: But some of the things you may be able to impact would for example be funding for centres because I know across centres everyone’s different in the amount of resource they allocate. And a lot of centres have to be able to cover all costs of clinical trials. So I’m not sure if you’re considering start-up funding or if you’re considering what your estimated per case funding is. But being sure si…
		Study Staff	Funding is needed to pay study staff.	R: I guess one of the most important things is on a practical level you have to have the resources, the financial to be able to do this. The difficulty with clinical trials is that they require a lot of trial support in terms of personnel to help out with this. So a well-funded clinical trial always gets done better than one, of a clinical trial that’s not well-funded. So on a practical level you…	7	7	7 mentioned the need to pay study personnel specifically
		Physicians	Funding for doctors is not needed.	I don’t think, you know, if it’s a questions of remuneration for screening then I don’t personally feel strongly about that because I think it’s part of our job to do that. And, you know, physicians I think get remunerated in other ways and that’s a part of, part of the job of taking patients is to think about therapeutic options for them. And if that includes trial then and that takes time, you …	1	1	doctors do not need financial compensation
		Patients and Caregivers	Patient travelling logisitics and resources should be considered when screening for the trial.	R: So if a study I mean you need to really think about everything that patient needs to do, you know, including, you know, make sure that they got phone cards so they can phone back home. I mean you could be away for a while, right, and, you know, these patients are away during the sickest time in their lives and maybe the most stressful. So you need to really think about everything the patient a…	4	7	one mentioned caregivers
				R: Although I do find that patients when they hear the potential response rate the search funds are very motivated but you’re right we see people of all demographics and backgrounds and a lot of people have been off work on welfare, very little financial support and the travel is very onerous and costly. Physician #14
		Total			12	34
HUMAN RESOURCES	Access to Study Personnel	Needed	Research staff are needed to ensure a smooth screening process.	Because I guess, you know, the truth is that, you know, you have, you have to have a number of research people who are working with you because they need they’re the ones who need to collect the data. They’re the ones who need to, you know, follow the patients with the physicians and that kind of stuff. So if you have a good research staff then it certainly makes life a lot easier for the physici…	8	16
			Interpreters are needed for trials involving complex technology.	Language barrier is an issue for any trial not just specifically for CAR T-cell therapy. But because it’s a technology that requires some amount of understanding of what, what will happen and what are the potential side effects and complications that tends to be an issue. And I think, I think like any therapy that you may not necessarily have a lot of experience with or may not know a lot about i…	1	1
		Not needed	We do not need study personnel as our medical staff/clinical trial team is able to screen.	R: Yeah, yeah and I know most of the, we’re kind of lucky all of our staff has some medical training and so they would actually go through the screening process in detail. Physician #2	4	4
		Total			10	21
	Physician Time and Workload	Time	I don't always have enough time to screen patients during a busy clinic.	R: And screening for trials takes time and it’s really hard to screen properly in a busy clinic. Physician #9	3	6
				R: It’s a lot of work... our clinics are set up so that we’ve got about, you know, 10-15 minutes for a follow-up and usually these patients come in for a follow-up visit and oops they’ve relapsed. And so suddenly a 15-minute visit turns into an hour long festival of organizing tests and arranging investigations and considering what, what studies they might be eligible for. We don’t actually have,…
			It doesn't matter whether I am on service or off service when I screen.	most of the case I will try to contact my patients every in my, in our patient bases. So probably even I’m not on service which means I’m not covering the in-patient service still I can monitor my out-patient service, out-patients. So probably it wouldn’t be a problem to contact them even I’m off service. Physician #10	3	3
			I prefer to screen during clinic time.	R: No because we see patients in the clinics and that is where we discuss management. So if I think they need some therapy and there are no options I have other than a trial then, of course, I will talk to them during my clinic time and not in an extra time. Like I don’t have a specific designated time where I’ll be just screening patients for clinical trials. Physician #5	2	3
		Workload	Screening requires a lot of work and resources.	R: You can call somebody and say come on down and talk to this patient and look at the chart and see if it fits so it wouldn’t be—the typical study is like that and it would be like this too I think although this is so complex this, this therapy and so expensive and so unusual that one would—this is the it becomes a project. - Physician #7	6	9
			Screening for a Canadian CAR-T clinical trial would not significantly add to my workload.	R: I don’t, I can’t imagine that there were gonna be so many patients. I mean it’s true that if there’s a CAR T trial in one hospital in the city that, you know, you might get a number of referrals from outside institutions, but I can’t imagine they’re gonna be so many patients that, you know, it’s gonna overwhelm your practice. So I don’t think it would. Physician #15	3	3
		Total			11	24
	Trial Availability	No competition	Access to CAR-T cell trial has been the biggest barrier to screening.	I think it’s, it’s not only a matter of choice it’s a need. We need that it looks like it’s therapy that is quite promising and has potential and most of these patients are in desperate situation and this is actually here in Canada it’s a need. Physician #4	6	9
				R: Well I mean whether we actually had access to a trial for CAR T-cells has been the main barrier. Physician #11
			There are few competing studies.	R: There really isn’t much in terms of trials for relapsed refractory aggressive lymphoma or ALL so I think it should be this would be the winner. Physician #14	4	4
		Competition	There may be competing studies for this patient population.	R: But after the trial is, is open I think mainly the main issue is if there are any competing trials. It’s patient preference and background and physician motivation and having patients on clinical trials all this will affect the screening process. Physician #4	4	9	one physician also noted that if a competing trial were available, this may present an ethical dilemma if that trial is faster, better designed, better funded, etc.
				R: And well why would I do it here if I could do it there? Same cells, same [32:09] XXX as well, not the same cells but similar cells, right? So that’s why I think that would be probably the biggest challenge for this is how to ethically deal with a patient facing a decision to enter a study here versus making an application to the province to go out of the country. Physician #7
			We avoid having competing trials.	I: Do you ever have competing studies looking for? R: We try not to. So that it’s so we wouldn’t be able to run competing studies for especially in this disease. Physician #8	8	9
		Total			13	31
	Total instances in domain = 132
	Total participants in domain = 15

## Sheet: Knowledge
TDF Sub Category	Subtheme		Belief Statement Examples	Example Quote	# of participants endorsing belief	Total Instances	Notes
KNOWLEDGE ABOUT AVAILABLE CLINICAL TRIALS	Knowledge about immunotherapy trials		I am aware of clinical trials using cellular immunotherapy for hematological malignancies.	R: Well I guess recently there has been approval for CAR T-cell products for B ALL in paediatric patients as well as another CAR T-cell product that’s been approved for aggressive lymphoma. And they’re currently, you know, trying to wrap up to try to make this more available generally speaking outside of clinical trials. There’s a lot of other research initiatives that are being done by separate …	13	15	everyone was generally aware of CAR-T trials - participants were aware that the technology is being developed for specific populations and disease subtypes, that some trials were available in the US, but that none were currently available in Canada for CD19
		Total			13	15
KNOWLEDGE ABOUT SCREENING PROCEDURES	Knowledge about Sreening Procedures	Existing Knowledge	I know the steps that would need to be taken to screen patients for the trial.	R: Well I mean in every clinical trial you have inclusion criteria and exclusion criteria specified. So they act as your guideline for your initial consideration of a patient for a trial. So if a patient fulfils the inclusion criteria without fulfilling any of the exclusion then that’s the first step in the process. And then obviously you move on to actually approaching the patient and looking at…	13	20	many included a discussion about consent along with their descriptions of screening suggesting consent is considered a critical aspect of screening procedures
			All people involved in the study are aware of ongoing trials and are able to identify patients.	R: we inform the, the all the support staff about that are seeing these patients about, you know, about new trials and the rationale so that everyone’s onboard and understands why we’re—I would think it’s maybe a useful avenue of treatment for these patients. Physician #8	2	4	doctors are responsible for informing staff
			All I need is the protocol to screen patients.	R: Yeah so I mean that usually is designed by the, the primary investigator who is making the trial. And like I say they come up with a criteria. So other than the protocol really we don’t need anything else to screen patients for the clinical trial. Physician #5	3	3
		Total			13	27
		Gaps	I need to know clear eligibility criteria and trial information to properly screen for the trial.	R: So you need clear eligibility so you know exactly what you’re screening for what the yes’s and no’s are and you’re not wasting anyone’s time in creating false hope. And so my ... experience was unfortunate ... in the list they sent me all it had was a minimum ... So there was about a week of extra work and false hope on the patient’s part that could have been avoided if that was clear from the…	9	18
			I would need information on the logistics of sending patients to the centre for the trial.	R: I need to know details of not only the evidence but also the logistics so how it would actually work for as I would imagine I’m in _____so I, I don’t think we’ll have a manufacturer here so they will probably be sent to for example [another city] or somewhere like that, have their procedure and then come back. Physician # 6	2	4
			It will be difficult for all physicians in our program to be familiar with the trial and screen for it.	For example, here [in our centre] we … treat the same kind of diseases, but to have each and everyone familiar with each and every trial that we conduct is very difficult and might be challenging. Physician #4	1	1
		Total			10	23
KNOWLEDGE ABOUT CAR-T	Knowledge about CAR-T Cell Therapy	Existing Knowledge	Most hematologists are aware of current data on CAR-T cell therapy.	R: I think most haematologists are aware of the current data and obviously that data depends on the individual disease sites that you’re looking at. Physician #9	1	1
			I am aware of the literature on CAR-T cell therapy.	R: Oh you know what I am learning as the best I can to try to understand it. I understand that it’s highly toxic and that that, every time somebody explains it to me I forget how it works to tell the truth. It’s basically manufacturing I think T-cells to using a virus or a Lente virus in order to infect certain cells like the CD-19 cell for ALL or probably a CD-20 cell for lymphomas. I think thos…	8	10	aware that studies have been few with small samples (2), but that results are promising (5). 2 noted that technology is costly
			I know what CAR-T cells are and am familiar with how they are produced.	R: Sure yeah. So I, I’m not sure that the whole story about their mechanism of action has actually been worked out. The CAR T-cells are, are T-cells that are autologous to the patient that are modified with a T-cell receptor that recognizes something on the surface of a malignant cell. And that distinguishes the malignant cell from the normal cell population in the patient. And the once the CAR T…	7	7
				R: So I know that it can be a good salvage for patients who have no other conventional options. I know that it can be done as an out-patient. I know that it can and does carry its own unique set of toxicities like cytokine release syndromes and neurological events. And obviously there’s the requirement for producing patient-specific product so there is a little bit of a time delay I understand ab…			3 mentioned that CAR-T cells are highly toxic
		Total			15	18
		Gaps	I am not aware of the literature on CAR-T cell therapy.	I: So can you tell me a little bit about what you know about CAR T-cell therapy for leukemia and lymphoma? R: So because most of the data I believe is in, in patients with leukemia which I don’t treat, I’m not aware of the, the literature in that area. But I do know that CAR T-therapy has come up quite in recognition because of some successful outcomes. And what I know about CAR T it is the prima…	1	1
			I would like to know more about toxicity, adverse events, and treatment efficacy.	R: So I’d have to think about that a little bit more, but I think, you know, a session, a session on side effects and toxicities and complications and how to potentially manage them so that we can counsel patients properly would probably be an important thing to include in, in a site initiation visit. Physician #9	9	14	specficially, participants mentioned managing side effects(3), treatment efficacy, logistics, and risks to patients (2)
				I know about it but I need to know more details. And then I think that would be about it really. As long as I knew details of the procedure and, and what to tell patients I think that would be fine that’s all I would need really. I: So R: I need to know details of not only the evidence but also the logistics so how it would actually work Physician #6
		Total			9	15
EDUCATIONAL RESOURCES	Information Delivery	In person	I would like to learn about CAR-T in person (i.e., at conferences, rounds, presentations, site visits, and trial team meetings).	R: Hmm So yeah that would those would kind of be my, my preference would actually be to have a meeting to be able to ask questions. Physician #1	5	9
				I think presenting the background at our rounds or something is the useful thing. Physician #8
		Online access	I would like online protocol information.	R: It would, you know, it’s always helpful to be able to easily access the protocol anywhere you are and, you know, one of the things that, you know, might be thought of is shared, shared resource or electronic resource that you could easily access those type, type of documents. - Physician #9	3	4
		Written documents	I prefer written protocol information.	Would you prefer websites or for example meet with the trial team? R: So written information’s really important. Physician #13	1	1
		Ongoing access	I need ongoing access to the study protocol.	R: A rapidly, easily accessible website for the study. Something that doesn’t take a complicated password or login so that we can see rapidly have access in clinic all have computers I think or Smart phones to, to trial criteria. Physician #14	3	3
				And then we could just get a copy of the protocol and I know they change all the time but just at least get a copy that we could access when we see a patient because we’re going to get the presentation and then 2 months later see the patient that needs it and we’re gonna forget the details that we need to know. Physician #13
		Information for patients	I would like accessible, written and visual information for patients.	The other thing that I’m going back to patients, patient information right now it’s one of the things I’m really aware of. When we write informed consent forms they’re ridiculous. They’re 18 pages sometimes which I don’t think is informed consent but that’s the world seems to be going. I: Yeah R: But I’m quite sure most patients and there’s literature to support it they often don’t get past page …	3	3
		Total			9	20
	Total instances in domain = 118
	Total participants in domain = 15

## Sheet: Bel Con
TDF Sub Category	Subtheme		Belief Statement Examples	Example Quote	# of participants endorsing belief	Total Instances	Notes
PERCEIVED BENEFITS	Short-Term Benefits	Indirect benefits	Offering CAR-T in Canada reduces travelling costs for patients.	R: It’s not something we might spend 1-2 years in order to have this set up but I think the, the sooner we go ahead with this the better for our patients and for us as all because having patients travel from Canada to the States with all the shaded costs and the hardship is, is although we, we are getting on this a little bit late, but still I think it’s important to have this up and running in C…	2	2
			One of the benefits of screening patients for a trial is learning more about a patient's medical history.	I: No definitely and what do you think are some of the benefits for screening as well as for enrolling patients for a clinical trial of CAR T-cells? R: So I guess outside the, you know, outside of the benefit of getting patients into the trial, you know, I guess you could say that there is benefit to doing a deeper dive into a patient’s chart, into a patient’s history learning, you know, remindin…	1	1
		Total			3	3
		Treatment benefits	A benefit of screeing is potentially including a patient in a trial.	R: It would be the, the general benefit of screening is instead of registering like for example 10 patients and ending up 3 being, 3 or 2. With the pre-screening process you would be able to identify the subjects that are eligible for the trial and then go ahead with that. Physician #4	3	5
			Side effects are manageable.	So, you know, it’s a patient population where I think we and, and patients would be willing to accept a certain degree of toxicity and potential risk with a goal of cure. So I think, you know, again having no practical experience using this, this technology my understanding is the toxicities are, are reasonably manageable if you have sort of a protocol in place for, you know, for treatment of the…	1	1
			I believe CAR-T therapy is beneficial for patients.	R: If they’re concerned their patient really need a CAR T-cell therapy then I believe that that person will get a benefit from the CAR T-cell therapy. Physician #10	4	4
			This trial presents a possible treatment avenue for patients with very limited options.	R: But more importantly it gives patients an opportunity to access medications and treatments that may not be available for 5, 10, 15, 20 years. So I think it’s really important to put patients on clinical trials and especially for CAR T because we just don’t have there’s a huge medical need for patients like that that we would actually think of as CAR T for. There’s really nothing we can offer t…	12	22
				And, you know, even if there is an ounce of hope I think that’s something that we would all consider a good possibility for, for patients who would, who would fit that trial. So even though we know that the focus would be on safety as opposed to efficacy I think for the right patient and for the right patient population that would be that would certainly be a possibility. And, of course, you woul…
				I: What do you think are the benefits of CAR T-cells? R: I mean the benefits of CAR T-cells are enormous. We have just had our first at the moment I’m looking after a patient post CAR T-cell therapy... And we’ve just had our second patient ... that we really struggled even to get [them] into some form of control to enable [them] to even travel to obtain CAR T-cell therapy and 35 days post infusio…
		Total			15	32
	Long-term Benefits	Future Patients	Participating in this trial will help future generations of patients.	I think you also need to believe in the study. So you need to as a physician if I think either that there’s a real chance this patient may benefit or that even if they don’t benefit and sometimes that’s the case in the early phase studies, you are making it clear to patients this is altruistic. You may not benefit from this but we may learn from your experience to help others in the future. Physi…	1	2
		Advancing Science	Screening for this trial will add to the CAR-T cell therapy knowledge base.	R: Well obviously the, the benefit is that one adds to the literature, adds to the knowledge on how certain treatments work. So the benefit is that of any research effort is research result. Physician #7	4	7
				R: So, so I think that, so there’s the complications of like, you know, particularly to this technology in terms of cytokine release syndrome, neurologic symptoms, so a variety of adverse events are always possible if we but they but that’s the reason for the study, that’s the reason for enrolling in the study. Physician #8
		Total			5	9
PERCEIVED COSTS	Toxicity		CAR-T early trials are likely to have high toxicity and mortality rates.	R: This is a tough population to do safety studies in because, you know, you would probably be looking at every single adverse event and patients with relapsed leukemia for instance have lots of adverse events. Patients who’ve had a stem cell transplant have lots of adverse events so you’re probably actually looking that leads to a very large safety study if that’s gonna be your primary focus? Ph…	10	15
				R: Well you’d be going through the potential benefits of CAR T-cell therapy also the risks of it and the risks obviously are quite significant with cytokine release syndrome etc Physician #11
	Unknown Efficacy		CAR-T cell therapy may not work.	R: In some patients it may not work. Physician #10	1	1
	Insufficient Evidence		There is not enough data regarding side effects and efficacy.	So when you use the word screening. The screening patients is not a big deal one way or the other but actually putting patients on a CAR T clinical trial that does have disadvantages because CAR T’s a relatively new technology. We’re only beginning to understand it right now. We don’t know where it’s going to be heading in the next 4-5 years. The early results look really promising but for every …	3	3
	Financial Cost		It is costly to administer CAR-T therapy and manage complications .	there is a significant cytokine release in the patient. Many of them end up in the Intensive Care Unit making it quite an expensive treatment, but at the same time I think it carries along a significant survival benefit for the patients. Physician #13	5	6
	Patient disappointment		Patients may feel disappointed if they do not meet the trial criteria.	I: I know you’ve brought up toxicity earlier on so based and, you know, kind of further expanding on that are what do you believe are some of the consequences or the negative consequences of screening patients for these type of trials? R: Oh I don’t, I well I think the only negative consequence is that sometimes the patients are disappointed that they don’t quite fit the criteria. I: Oh R: So if …	1	1
	Total				12	26
STUDY DESIGN AND PATIENT POPULATION	Study Design	Few participants	If there are not enough prospective participants, then we may not participate in the trial.	R: If the, if we all agree and we have the patient population and we have we can support the trial appropriately then we’ll go ahead with it. -Physician #2	3	5
			We expect few patients will be eligible for this trial.	R: so there is a feasibility of, you know, how a patient would we be able to enrol for this, right? So, so in ALL it’s in ALL it’s always an issue because we do have a, we do we have small population of ALL patients that we see in our, in our clinic that and that might be eligible for this so the, the number the local number would be, you know, might be small. - Physician #8	5	8	Five physicians indicated that they expected few pateints to be eligible for the trial. Many voiced concerns about study feasibility and two physicians suggested that whether their centre was able to recruit the required number of participants would influence their decision to take part in a trial.
		Feasibility and Screening Criteria	The study desgin and feasibility are important to ensure enough patients are eligible for screening and recruitment.	We generally do need to be able to say from a feasibility perspective that we think we can enrol at least 3 patients onto a study otherwise the workload of opening it is felt not to be, not to be worth it for just a very small number of patients. - Physician #6	7	12	One suggested motivation would decline when recruitment criteria is too strict
				R: Well easily accessible trials would motivate me because sometimes I do get quite discouraged with certain trials that even though the trials might be open but they have really stringent criteria and even if we screen the patient on an initial screen then they get a second screen and they are rejected. And that just leaves me and my patient in a lot of questions. So an easily accessible trial w…
				R: Yeah broad entry criteria and some assurance of rapid accrual so that a current question will have a reasonable current answer provided. - Physician #7
				R: Hmm the most important factors – a well designed study, clear eligibility criteria and process for trial conduct. And I guess it also needs to be manageable. If you were to come up with some ridiculous list and I’m sure you won’t but if there was so many tests with inadequate funding to support then that might be something my institution would say this is too expensive. This is too intensive w…
		Total			11	25
WAIT TIMES	Wait Times		Long wait times for screening and time to treatment may be difficult for patients with aggressive diseases.	R: And so patients with a disease that’s very rapidly progressive may not actually survive long enough to have CAR T-cells generated for them. Similarly patients with diseases that are in bad locations like the central nervous system may not do well long enough for CAR T-cells to actually be generated. So that would be a barrier to participation. Physician #1	8	13
				I: And what about some of the disadvantages that you see in this? R: Disadvantages in a clinical trial involving CAR T I think partly we’ve talked about so one of the disadvantages is that perhaps the, the infrastructure and technology that may be required to generate CAR T therapy for the patients that might also take a long time. I’m not sure what is the turnaround time for the development of t…
		Total			8	13
	Total instances in domain = 108
	Total participants in domain = 15

## Sheet: SPR
TDF Sub Category	Subtheme	Belief Statement Examples	Example Quote	# of participants endorsing belief	Total Instances	Notes
SCREENING FOR CLINICAL TRIALS	Perceptions of Screening Role	It is a physician's responsibility to screen patients for a trial.	I don’t think, you know, if it’s a questions of remuneration for screening then I don’t personally feel strongly about that because I think it’s part of our job to do that. And, you know, physicians I think get remunerated in other ways and that’s a part of, part of the job of taking patients is to think about therapeutic options for them. And if that includes trial then and that takes time, you …	15	21	everyone indicated that it is the physician's responsibility to screen patients for clinical trials. but there exists variation in how screening processes occurs. In some instances, attendng physicians (most responsible physician) are responsibile, in others, it is the PI or CoI, or patients are referred to a more appropriate physician depending on patient disease and doctor availability
			R: Well no we would, we’d have a PI we’d have some sub-investigators probably but, you know, there would likely be one person who was sort of the main, the main person. I would imagine I mean I suppose it could be done in a, in a couple of different ways. But I would imagine that there would be one person who sort of the PI maybe best versed on the trial and the ins and outs of it would be the ma…
		Screening should be part of standard care.	R: I would say it would be a part of my role. I mean certainly there’d be more, you know, but really I think a lot of the standard of care for a lot of haematological malignancies is a trial so it should be trials are kind of part of what we do, right? Physician #6	4	5	All participants saw it as their role to screen and many indicated that putting patients on clinical trials was good practice for cancer doctors because it is often the only option available to patients.
		Screening is not part of standard care.	R: It might be a addition to my schedule I think it’s extra, perceive it as extra because my role is like I’m more like a translation or resource person rather than a clinical research person. So probably I will I would say it’s extra work. Physician #10	2	2	Only two physicians indicated that trials are not part of standard care given that they are not government funded. They suggested that screening may be perecieved as an additional task as it is beyond the scope of standard care.
	Total			15	28
	Variable Division of Responsibility	Screening is usually done by physician with the assistance of a clinical research coordinator and medical staff.	R: Yeah I think, I think with likely the research nurse who would do the actual screening but, you know, hopefully patients would be, would be referred to the haematologist for consideration and assessment and then, you know, in, in turn the research nurse would become involved in sort of scrutinizing the inclusion and exclusion criteria and establishing candidacy. But I think it would be sort of…	13	28	Study staff are highly valued resources. the majority of physicians indicated that research staff are heavily involved in the screening and consenting process. Many indicated that research staff are necessary because they fill a role that is difficult for physicians to assume including providing detailed study information, obtaining consent, coordinating tests and liaising beteween departments, s…
			it’s having a whole team because there are so many opportunities and so many competing priorities as you point out if you leave it to the one physician to do everything it won’t happen most of the time. Whereas if you could involve the clinical trials team perhaps the pharmacy team then that’s really helpful. Physician #12
		It is a shared role amongst physicians to screen patients for a trial.	R: Well we’re, there’s maybe a core of us who treat haematologic malignancies and we have [meetings] every week so we are in contact about sick patients and we discuss best therapeutic options for patients. And so clinical trials come up and we usually discuss amongst ourselves and if the patient seems like they could be eligible for someone’s clinical trial they will be appropriately screened or…	6	10	while most saw the shared role of identifying and screening as a positive and effective way of ensuring no patients are missed, one indicated that sharing the role also lead to diffusion of responsibity and less thorough screening
			That and in our centre so far I know in some centres people divide and there’s 1 or 2 physicians do myeloma and 1 or 2 do leukemia so it’s all very divided. And all patients of a certain type will go to one group of physicians. In our institution right now we all see a little bit of everything and that may change but that does mean as a group of clinicians here in [city] sometimes we’re perhaps l…
		My role is to pre-screen, whereas full screening is usually done by the study PI or Co-PI.	R: But, of course, we would likely have a couple of sub or co-investigators as well that would be trained and, and available to see patients as needed. But I imagine the majority of patients would go to whoever the local PI is? Physician #15	5	10	In some institutions, it is considered the PI's responsibility to oversee the screening process. Other physicians may identify and pre-screen but must refer patients to PI. One participant suggested that other physicians must be motivated enough to seek out the PI/COI
	Total			13	48
EDUCATION ROLE	Information Provider Role	My role is to provide patients with enough information to make an informed decision.	R: So for example if it’s my patient then I’ll do the initial screening like I said and then they would go to the clinical research team. And the research team would evaluate things and then go through the patient one more time. And if the patient actually consents to the study, then I would come in and I would try and answer more of their questions. And even if they haven’t consented to the stud…	5	10	2 mentioned discussing trial options early to prepare patients over time, others discussed the importance of informing patients as something only doctors can do
			R: Hmm I guess one thing is this sort of last ditch thing, you know, that tends to be a problem. The, the timing of these this referral is gonna be a bit of a key, you know, because you don’t want to be too long after you’re, after you’ve had a response and then you also can’t be too early as well too. So I think one problem will be if they if it’s one issue may be is if you don’t bring it up ear…
			R: Because most patients will have very like complicated questions and it might be a little bit beyond the ability of the, of the research coordinator or nurse to explain. So the initial process for consent to start screening most of the time is carried by physicians or PIs or co-PIs. Physician #4
	Total in instances in domain = 86
	Total participants in domain = 15

## Sheet: Goals
TDF Sub Category	Subtheme	Belief Statement Examples	Example Quote	# of participants endorsing belief	Total Instances	Notes
	Concern for Patients	CAR-T trials are important because they provide patients with more treatment options.	R: Well it depends on what context. I mean if, you know, if we have patients or if I have a patient that I feel would benefit from the trial that would become a priority for me because obviously they’re, you know, patients at that stage in the day with multiply relapsed leukemia you need to be thinking ahead and planning ahead to give them the best chance of survival ultimately. Physician #11	8	16
			R: Yeah we will, we’ll be willing and I think it’s, it’s not only a matter of choice it’s a need. We need that it looks like it’s therapy that is quite promising and has potential and most of these patients are in desperate situation and this is actually here in Canada it’s a need. So it will be, it will be it’s needed and I think myself, my colleagues would be, would be happy to have a trial and…
		I am motivated to screen for trials because it is what is best for patients.	R: Oh absolutely because we, we do so many clinical trials and, and as I mentioned I’m we I try to put everyone on a clinical trial because I think it’s the best way to help patients. Physician #2	7	13	others indicated they would definitely put patients on trials if they thought it was well designed or if patients were eligible
			R: Maybe I’m just not a competitive person because at the end I look at what is best for the patient and not what makes me look best. Physician #5
		We would prioritize a higher phase level trial over a safety trial.	And, of course, you would probably be more enthusiastic about enrolling patients into Phase 2 or 3 trials where there is documented efficacy and the safety details have already been sorted out. Physician #9	2	2
	Total			15	31
	Advancing Science	Screening for a safety study is important to generate safety data.	I think there’s still a lot to be learned about it improving both the, the agent itself and improving management of toxicity. So I would be delighted to contribute to that learning because I do think it’s a big part of the future. Physician #12	4	4
		Screening patients for trials is important because trials contribute to our knowledge base.	R: Well it’s it stands for any clinical trial is, is putting patients not just screening but putting patients in a clinical trial I think is immensely important because it adds to the sum of knowledge. Physician #2	2	3
	Total			6	7
	Support for Trial	We're invested in bringing a CAR-T cell therapy trial to Canada.	And if it’s something that’s created in Canada we would obviously be motivated to support it even more. Physician #3	2	4	eager to have Canadian made CAR-T cells
		Screening for this trial is a priority.	Well given sort of this is the gold at the end of the rainbow I think we’d still be motivated to get involved. Physician #14	6	9	several indicated that screening for trials to which their centre has agreed to is always a priority
	Total			7	13
	Other Motivators	Screening properly is important to me.	I think there’s probably no need to go through the benefits of proper screening for any clinical trial to make sure that a patient, you know, meets inclusion criteria and doesn’t have exclusion criteria. And make sure, making sure that the patient population is clean. Making sure that the patient population will hopefully be able to tolerate the therapy safely. Making sure that the patient unders…	3	4
		We will support local investigator initiatives over companies concerning trials.	R: But, but it, but because it’s so, you know, so we do but we do distinguish studies that are locally generated so certainly we want to support local PIs versus sort of like a company that is promoting some study that you are one of a hundred centres in it. Physician #8	1	2
		Trials with inclusive criteria motivate me to participate.	R: Well easily accessible trials would motivate me because sometimes I do get quite discouraged with certain trials that even though the trials might be open but they have really stringent criteria and even if we screen the patient on an initial screen then they get a second screen and they are rejected. And that just leaves me and my patient in a lot of questions. So an easily accessible trial w…	1	1	important that patients can access Tx
	Total			4	7
	Total instances in domain = 58
	Total participants in domain = 15

## Sheet: Intention
TDF Sub Category	Subthemes	Belief Statement Examples	Example Quote	# of participants endorsing belief	Total Instances	Notes
INTENTIONS	Intent to Screen	I intend to screen patients for the trial.	I: So would you screen your patients as part of a trial for CAR T-cells if, if one was available in the next year? R: I would yeah like if study’s an option that is available then, then why not? Physician #5	14	28	motivated to screen for this trial because it presents an opportunity to provide patients with more treatment options when few are available as well advance science
			R: Exactly so, so if we’re gonna be participating in a CAR T-cell study we’re gonna do our best to screen all the appropriate people for the study and put them on the study because if we’re not motivated to screen patients then we wouldn’t participate in the study. Physician #3
			R: Oh absolutely like I have a patient right now that 2 days ago I told him if we had a CAR T study this is what we would be doing for you. Physician #2
	Total			14	28
	Conditional Intent	I intend to screen patients even if it is a safety trial.	R: Early phase studies here at our centre are harder to conduct because often they involve more drug level monitoring, more PK studies. Well given sort of this is the gold at the end of the rainbow I think we’d still be motivated to get involved. But it just might be a little more challenging to pull off the study and convince patients that this was the right study for them. Physician #14	7	7	testing for safety is important and screening should be done for the right patient, despite challenges, especially given limited treatment options.
			So even though we know that the focus would be on safety as opposed to efficacy I think for the right patient and for the right patient population that would be that would certainly be a possibility. Physician #9
		I intend to screen for the trial if travel is feasible.	R: I still think I, I still think, you know, there’s patients that, you know, I can’t do much for that this could potentially help. My one big thing I think I would we always caution ourselves in is that, you know, haematological malignancies are not common anyways and then you’re sending them for a rare procedure so my familiarity with it I might that might be a bit of a caution for me going bac…	1	1
		I may screen for the trial depending on whether it is a safety or efficacy study.	But we also recognize that waiting until that happens may be years and years down the road and there are many patients who may potentially derive benefit, you know, in the interim that that won’t get access. So I think it would be it would depend on the particular trial and depend on the individual patient but that that would be something that we would certainly consider. Physician #9	2	2
		I need to believe in the study and its potential merit to screen patients.	I think you also need to believe in the study. So you need to as a physician if I think either that there’s a real chance this patient may benefit or that even if they don’t benefit and sometimes that’s the case in the early phase studies, you are making it clear to patients this is altruistic. You may not benefit from this but we may learn from your experience to help others in the future. Physi…	1	1
		To screen patient for the trial, I would need to consider whether the patient could commit to the trial.	R: If they are not a compliant patient for the study, study schedule then I will not to include a patient to trial. If I include a patient then and they do not follow the schedule [5:37] __________. So I always have to make sure. I, I rather this person this subject is traded for person who can commit himself or herself to the study protocol. Physician #10	1	2
		To screen a patient for the trial, I would need to consider whether I think they are a good fit.	R: Once I know they’ve formally fulfilled the inclusion and exclusion criteria and I personally feel it would be a good fit for them. Physician #11	1	1
		I do not intend to screen for a CAR-T cell trial if other treatment options are available.	So if they’re, if it’s not if there are several other options then, you know, and then you probably would back off and not, and not approach a patient. Physician #7	1	1
	Total			9	15
	Total instances in domain = 43
	Total participants in domain = 15

## Sheet: Memory
TDF Sub Category	Subtheme		Belief Statement Examples	Example Quote	# of participants endorsing belief	Total Instances	Notes
MEMORY	Likelihood of Forgetting to Screen	Not likely	I will not forget to screen for this trial because we are always looking for options for this population.	R: Do I think it’s likely that I might forget to screen for it? I: Yes R: No way [laugh] it’s such an important trial there’s no it would be at the forefront of my mind constantly so, no I wouldn’t be concerned about that at all. Physician #11	9	13
				R: I don’t think so. Because I think again this is a population where you’ve got nothing left to offer them. So, you know, that’s a patient group where we’re, we’re often sort of desperate for ideas. So if you’re in the situation where you’ve got nothing left to offer. You’ve exhausted all of your, you know, usual strategies and, and therapies and auto transplant and, you know, then I can’t imagi…
				R: Not really because even though there are a lot of different things happening in my practice my clinics are pretty streamlined. For example, on Mondays all I see is one type of disease, it’s not mixed with anything else. Physician #5
				R: Well I think if you’ve committed to a trial that means you’re committed to screening patients. Physician #3
		Total			9	13
		Possible	It is possible that I may forget to screen for this trial.	R: If I’m too much busy or too many patients while I’m running the clinic there I may forget. Physician #10	5	6	few mentioned it, but 5 did admit that forgetting is a possiblity especially during busy clinics and especially after a long period between hearing details and using them
		Total			5	6
DECISION PROCESSES	Patient Health		To screen patient for the trial, I would need to consider their health status.	The, the only time I will think twice about offering them a clinical trial is based on their echo [echocardiogram] performance status, their clinical status, but even then I do mention it to them with a caveat that by the time they get enrolled it might be too late, yeah. Physician #5	6	8
				R: So, you know, they have to be basically fit enough to go into a clinical trial. So they have to show really good performance status and the day after show really good organ function. And they also need to fit into the various criteria and disease stage etc. etc. Physician #10
			To screen patient for the trial, I would need to consider the patients' state of mind.	R: You know it’s not that, it’s not that approval or that simple but on the whole you do need to be able to sit with a patient to see what their situation is and what their, their state of mind is, right. Patients are much greater risk takers than are doctors. So they’re most of the time willing to take risks even if you’re not measuring the benefit, right. Physician #7	1	1
		Total			6	9
	Treatment Options		To screen patients for the trial, I would need to consider whether there were any other treatment options available.	Because if I have some other therapies to offer them to get them better, rather than sit and do nothing for 2 weeks until I get an answer whether they’ll be enrolled in the trial or not, then I might decide not to enrol them in the trial. Physician #5	7	13
				R: No, no that’s okay, hmm yeah. So I would I’d like to speak to the patient then to go over all of the details. I’d also need to know their other options for sure, you know, because you can’t offer one therapy if you don’t know options for the other therapy. Physician #6
		Total			7	13
	Total instances in domain = 41
	Total participants in domain = 14

## Sheet: Beh Reg
TDF Sub Category	Subtheme		Belief Statement Examples	Example Quote	# of participants endorsing belief	Total Instances	Notes
STRATEGIES FOR IMPROVING SCREENING RECRUITMENT	Individual Strategies	Informing Patients	I bring up the possibility of a clinical trial early on with patients.	R: Hmm I guess one thing is this sort of last ditch thing, you know, that tends to be a problem. The, the timing of these this referral is gonna be a bit of a key, you know, because you don’t want to be too long after you’re, after you’ve had a response and then you also can’t be too early as well too. So I think one problem will be if they if it’s one issue may be is if you don’t bring it up ear…	2	5	idea is to prepare patients so they are not surprised when the time comes and so they can begin thinking about the possibility of a clinical trial in advance
				R: There’s really, there’s really no strategy to it. I mean we just we’re continually in conversation with patients about trials. Physician #2
			We are always discussing the next possible treatment options for these types of patients.	R: Well I, I’m not sure because we just, we just do it all the time. [laugh] Like any time there’s a patient who’s relapsed we start discussing the, the next 2 lines of treatment and I always talk to patients the next 2 lines of treatment are this and this and so yeah. I: Okay [laugh] no that’s R: There’s really, there’s really no strategy to it. I mean we just we’re continually in conversation w…	1	1
		Staying up to date	Staying up-to-date with the literature helps to stay on top of screeing patients for the trial.	R: The 10% if I, I do that that trial is coming up next year then maybe I’ll try to get updated about the CAR T-cell therapy maybe before the next year. Maybe then I would have the confidence then I would have more, you know, I would drop by more the CAR T-cell sessions doing the consults and will get more information about that before I see that one in my clinical practice. Physician #10	1	1
				R: I think you just need to keep up on the literature yourself. So as long as you’re like I said going to these conferences. Maybe if there’s I don’t know if they plan on some kind of consortium or anything like that. Yeah so that would be about it really. Physician #6	1	1
	Total				3	8
	Group Strategies	Sharing Workload	Involving the whole team to share workload can help screen and enroll patients for trial.	Also it, it’s having a whole team because there are so many opportunities and so many competing priorities as you point out if you leave it to the one physician to do everything it won’t happen most of the time. Whereas if you could involve the clinical trials team perhaps the pharmacy team then that’s really helpful. Physician #12	1	2
		Recruiting Widely	We advertise outside our centre to increase the number of patients screened/enrolled.	If we don’t we advertise outside of our centre and because most of these CAR T-cell trials are being done in academic, large transplant centres, you know, we have a broad population base to whom we advertise these studies for and then we try to get people to send these patients early before they deteriorate such that they can meet the inclusion/exclusion criterias. And then we enrol them on studi…	3	3	recruit widely and early to ensure eligible patients are enrolled before they "deteriorate" - connected to feasibility
	Total				4	5
	Salience of Trial Improves Screening Practices	Patient Chart Reviews	Reviewing patient charts on a regular basis helps us identify, screen and enroll patients for a clinical trial	R: So often we’ll, so we so there are two ways, one is, one is we meet every week to discuss patients and their care to make sure everything is moving on track and whether there are options for certain patients. And, and I think presenting the background at our rounds or something is the useful thing. Physician #8	5	8
		Reminders and Prompts	Sending reminders and memos to physicians helps keep screening on track.	R: Yeah that might be the best way; maybe you just can provide that kind of service. Maybe if you start your, your clinic then maybe someone just send me a text saying that don’t forget CAR T-cell therapy then maybe either remind me to think about CAR T-cell as a potential treatment option for my patients that may work. Physician #10	6	9
				R: Right. It’s probably like it’s gonna we have to have our clinical trials people involved so that they’re aware and they can flag people for us at any points. But generally speaking I think this is going to be a patient population that we’re already treating and are failing our therapies. So reminders are very helpful any kind that every time we have someone come by and give us a reminder on ou…
			Involving non profit organizations like CARE can increase exposure and salience.	R: I think you need to like they’re doing things like now I’m going to a conference. There’s a lot gonna be on CAR T-cells there so we’re certainly seeing a pick-up there. Probably get some people doing some tours across Canada would be great to talk about CAR T-cells and, you know, I think if you do that and then maybe send around some there’s a place called CARE or an organization in I think it…	1	1
		Study Champion	Having committed hematologists to screen for the study will help screen and enroll patients for the trial.	it’s an issue of enhancing the awareness amongst multiple physicians that individual patients might or might not be eligible. So I think that’s probably how it—heightened awareness by the group rather than and, of course, you have champions for studies such as like there’s the PI and keeps reminding people. Physician #7	2	2
	Total				10	20
	Total in Domain = 33
	Total participants in domain = 10

## Sheet: Social Influence
TDF Sub Category	Subtheme	Belief Statement Examples	Example Quote	# of participants endorsing belief	Total Instances	Notes
COLLEAGUES		The team members/tumour boards influence whether a patient is screened for the trial.	R: Yeah I would envision it going that way, but you know, we also have a weekly Tumour Board where all new patients are presented or all patients requiring initiation of new therapy are presented. So that’s definitely an opportunity to capture potential candidate patients for enrolment. Physician #15	4	7	one suggested that their group takes into account the views and opinions of social workers and nursing staff
		The team members/tumour boards influence whether our centre participates in a trial.	R: Well I mean we can, every centre is obviously different. But in our group we always discuss as a group each potential trial opportunity before even deciding to pursue that opportunity. And so it’s discussed as a group to see whether or not it fits what our needs are and whether or not there’s a competing trial. Or if it’s something that we don’t think is either scientifically interesting or et…	3	4	buy-in is not an issue for screening because the group decides whether they will participate in a trial or not based on feasibility and interest
		My colleagues may influence my decision to screen.	R: Hmm not really. I mean if you are the treating physician and you’ve run out of an option and there is an option for a clinical trial then you make a decision whether you want to enrol that clinical trial I mean that patient into that clinical trial or not. But you may run that case by your colleagues and say if a colleague thought, you know, perhaps because of their experience with the same tr…	5	5	participants indicated that regardless of the setup of their unit (board vs no board), their colleagues definitely influenced whether they screened specific patients. In some cases, the lead members from tumour boards or hematology groups were highly influential. Other physicians described defering to experts in a specific disease subtype when considering whether a patient should be screened. A f…
		My centre supports CAR-T cell therapy.	I think but we’ve all so this is a, this is a, this is, you know, technology that we’ve been behind since the they starting ramping up over the past year or two so we’re all already behind it. Physician #8	1	2
		The trial team will influence our decision to agree to a trial.	With regards to screening like and including people it would be like what I am assuming as a foregone conclusion is, is that the trial people and the patient that you mention this to would already fulfil the criteria of the trial and that it would you wouldn’t be mentioning it to patient who didn’t. so then you’d be saying well actually no you don’t fulfil the criteria so it’s not gonna be an opt…	1	1	physician views are important for determining criteria
	Total			11	19
PATIENTS		Patients will influence my decision to screen for a trial.	R: So I think the, the pressure is likely to be, you know, a patient comes in with, you know, a desperate situation and they may, you know, they may benefit from CAR T-cells or somebody thinks they may benefit from CAR T-cells. We may get pressured to, to screen that patient for the study, right? We may, we may get called and told you know what, you know, maybe this is somebody you might want to …	6	6	patient views are considered but physicians are not exactly pressured. Families sometimes play a role as well.
NO ONE		No one influences my decision to screen.	R: No I mean if it’s a trial and it’s truly, truly like the patient doesn’t pay and which most of these are, you know, and so then therefore the payees here doesn’t, doesn’t really matter. Then I can’t see anyone else influencing my decision really. Physician #6	1	1
EVERYONE		I take many views into consideration.	R: So the, like partners here in [city] I they feel that the patient isn’t strong enough, the patient’s views, the patients’ family views. Sometimes it’s a financial hardship to travel and that might be part of the problem. The, my provincial colleagues that do these diseases their opinions will matter and then obviously national/international opinion. Physician #13	1	1	One physician indicated taking everyone's views into account including nurses, fellows, patients, and their families.
	Total instances in domain = 27
	Total participants in domain = 14

## Sheet: Skills
TDF subcategory	Subtheme	Belief Statement	Example Quote	# of participants endorsing belief	Instances	Notes
HOW SKILLS ARE ACQUIRED	Screening is learned on the job	I have experience and training from past trials and associated protocols.	R: And so I’ve always been involved in clinical trials from very early on in my career so the last 10 years or so. So you learn there but there’s no formal lectures or class or something similar that you go to. Physician #2	5	5
		I've learned how to screen on the job.	R: So I don’t think we’ve had any training on screening patients, but no. I: No okay [laugh] R: So it’s just the on-the-job training. Physician #8	3	3
	Total			7	7
	Physicians do not need additional training for the trial	I do not need additional training aside from the protocol information.	A lot of, a lot of the screening particulars that are required for clinical trial don’t require specific training beyond being a trained clinician in that particular area. If there are specific tools that need to be administered for, for screening purposes that have been validated and require, you know, to be administered in a particular fashion then obviously that would need to be identified. Bu…	3	3
		We all have GCP training.	I: Ah okay. So in terms of this I guess I wanted to ask you have you ever received training in how to screen patients for haem malignancies previously? R: Not per se. It is part of the, it is part of GCP, right? I: Yeah R: And so knowing the inclusion/exclusion criteria for a study is, is part of good clinical practice and we all have GCP training. Physician #1	3	3
		I have completed additional clinical trial and screening training.	R: So the other half of my job so I’m half time a physician and half time I’m a researcher ... . So I did a 2 ½ year Fellowship specifically in clinical trials more from the organization/sponsor side of things. So I haven’t done a CAR T-cell study although I’d love to, but I’m involved in writing protocols, working with industry, monitoring safety and adverse events and analysis so both through e…	1	1
	Total			5	7
ENABLING SKILLS	Clear protocol guidelines supports better screening for trials	My screening improves when there are more patients to screen.	R: Well I guess, you know, you begin to get better at screening with the more patients you have on a trial so, you know, you I would say that if you want to be better at screening patients for a trial you have to actually have enough numbers. So if you have a trial and you’re hoping to enrol one patient per centre it’s you’ll never really have more than, you know, 1 or 2 chances of screening a pa…	2	2
		Protocol guidelines are helpful	R: For specific guidelines on, on screening, eligibility and all this. So that is very helpful for each protocol. Physician #4	1	1
		I require protocol information and any associated training to screen for CAR-T trial.	R: Probably I would I mean I would imagine it’s, it’s a little bit unique. We’re not just talking about a typical pharmaceutical agent or, you know, so I think there would probably need to be a bit of additional training of the involved team. Physician #15	3	3	Two suggested training is important because it's new.
	Total			6	6
	Effective Interactions with patients	I am sensitive to patient cues.	R: I think it’s a bit of a silly question because each patient is obviously individual and so, you know, that just is part of the art and science of medicine. If there’s if someone isn’t ready to talk about particular therapy options because they’ve just received bad news, then that’s part of assessing that individual patient situation. And so if it’s an issue of, you know, having received bad ne…	1	2
		Knowing other langauges is useful training for clinical trial screening	Language barrier is an issue for any trial not just specifically for CAR T-cell therapy. But because it’s a technology that requires some amount of understanding of what, what will happen and what are the potential side effects and complications that tends to be an issue. And I think, I think like any therapy that you may not necessarily have a lot of experience with or may not know a lot about i…	1	1
		I try not to overwhelm patients with too much information.	R: So yeah you probably that’s why it’s more kind of discussion and, and talk rather than having them read. So the consent form they should have it. They should be able to read it and go through it. It should be simple because this is a consent for screening. When like they start to have additional material it might be too confusing and it might delay the process of screening. I think later on th…	1	2
	Total			2	5
	Total instances in domain = 25
	Total participants in domain = 12

[truncated: 5 more sheets: Emotion, Optimism, Bel Cap, Nat Beh, Reinforcement]
